# Supplementary material for: Solvothermal Synthesis of Cu2ZnSnSe4 Nanoparticles and Their Visible-Light-Driven Photocatalytic Activity
Source: Nanomaterials (Basel). 2024 Jun 24;14(13):1079. doi: 10.3390/nano14131079 (PMC11243532; doi:10.3390/nano14131079)
Supplement: Supplementary file 1 [file nanomaterials-14-01079-s001.zip]

Archive with 1 entries (1 files):
- nanomaterials-3045551-supplementary.pdf
